# Supplementary material for: Calreticulin Shortage Results in Disturbance of Calcium Storage, Mitochondrial Disease, and Kidney Injury
Source: Cells. 2022 Apr 13;11(8):1329. doi: 10.3390/cells11081329 (PMC9025518; doi:10.3390/cells11081329)
Supplement: Supplementary file 1 [file cells-11-01329-s001.zip]

Archive with 1 entries (1 files):
- cells-1617540-supplementary.pdf
